# Supplementary material for: The effect of different types of physical activity on cognitive reaction time in older adults in China
Source: Front Public Health. 2022 Nov 24;10:1051308. doi: 10.3389/fpubh.2022.1051308 (PMC9731097; doi:10.3389/fpubh.2022.1051308)
Supplement: Supplementary file 1 [file Data_Sheet_1.xlsx]

## Sheet: Sheet1
Number	Gender (0="male",1="female")	Age (years)	Age cohorts (1="60~74",2="＞=75 ")	Education level (1&2=“primary school or below”,3=“junior high school”,4=“senior high school”,5=“vocational colleges”,6=“university”)	Occupation (1=“mental worker”,2=“light worker”,3=“heavy worker”,4=“others”)	Smoking (1=“never”,2&3=“yes”)	Drinking(1=“never”,2&3=“yes”)	Leisure PA Score	Leisure PA Level (1="Low",2="Moderate",3="High")	Housework PA Score	Housework PA Level (1="Low",2="Moderate",3="High")	Work-related PA Score	Work-related PA Level (1="Low",2="Moderate",3="High")	Reaction Time (s)
339	1	73	1	4	1	1	1	25.7143	2	0	1	0	1	1.14
338	1	69	1	4	2	1	1	25.7143	2	20	1	0	1	1.05
337	1	63	1	4	2	1	1	25.7143	2	0	1	0	1	1
898	1	72	1	4	2	1	1	0	1	60	2	0	1	1.15
814	0	63	1	3	3	1	1	25.7143	2	25	2	0	1	1.15
822	0	61	1	4	3	3	3	0	1	85	3	0	1	0.99
820	0	74	1	3	2	1	1	0	1	50	2	0	1	1.15
816	1	62	1	4	1	1	1	25.7143	2	0	1	0	1	1.68
812	1	72	1	3	2	1	1	8.57143	1	105	3	0	1	1.25
806	0	74	1	4	2	1	1	0	1	45	2	0	1	1.16
802	1	71	1	3	2	1	1	8.57143	1	45	2	0	2	0.99
800	1	68	1	5	2	1	1	8.57143	1	45	2	0	2	0.87
449	0	67	1	3	2	1	3	0	1	35	2	0	1	1.93
451	1	62	1	2	2	1	1	8.57143	1	25	2	0	1	1.15
452	0	62	1	4	2	1	2	10.8214	2	25	2	0	2	0.69
453	1	73	1	2	4	1	1	0	1	50	2	0	1	1.68
454	0	71	1	3	3	1	1	85.7143	3	60	2	0	1	1.11
455	1	71	1	5	1	1	1	51.4286	3	20	1	0	1	0.97
456	1	72	1	3	2	1	1	2.25	1	80	3	0	1	1.26
457	0	70	1	1	3	2	2	2.25	1	110	3	0	1	1.26
458	1	66	1	3	2	1	1	61.0357	3	55	2	1.5	2	0.99
743	1	73	1	4	1	1	1	25.7143	2	25	2	1.5	2	0.88
744	0	73	1	4	2	3	2	8.57143	1	75	3	1.5	2	1
745	1	62	1	2	2	1	1	8.57143	1	35	2	0	1	1.02
746	1	63	1	3	2	1	1	11.0357	2	35	2	3	3	1.16
747	0	63	1	3	1	3	3	5	1	100	3	1.5	2	0.94
748	0	60	1	3	2	3	3	8.57143	1	55	2	3	3	0.89
749	0	62	1	4	2	3	1	0	1	115	3	0	1	1.32
750	0	64	1	4	2	2	2	18.4286	2	30	2	3	3	0.82
751	0	67	1	5	1	3	1	25.7143	2	50	2	1.5	2	0.89
752	1	65	1	3	2	1	1	5	1	35	2	1.5	2	0.92
753	1	63	1	4	1	3	3	25.7143	2	20	1	1.5	2	0.91
754	0	63	1	6	1	3	3	0	1	85	3	3	3	1.02
755	0	62	1	4	2	3	3	0	1	70	3	1.5	2	0.98
756	0	62	1	4	2	2	3	8.57143	1	65	3	1.5	2	0.87
757	0	63	1	2	2	1	3	25.7143	2	80	3	1.5	2	0.78
758	1	72	1	4	1	1	1	8.57143	1	45	2	3	3	1.79
760	1	64	1	3	2	1	1	5	1	80	3	0	1	1.62
761	0	67	1	4	2	1	1	25.7143	2	80	3	1.5	2	0.96
763	0	61	1	3	2	1	1	5	1	20	1	1.5	2	0.69
765	1	66	1	3	2	1	1	5	1	25	2	1.5	2	0.86
767	0	69	1	4	2	3	1	25.7143	2	45	2	0	1	1.44
824	0	60	1	4	2	3	1	8.57143	1	50	2	1.5	2	0.96
818	0	65	1	4	2	1	1	0	1	35	2	0	1	1.07
430	1	61	1	3	2	1	1	8.57143	1	0	1	1.5	2	0.83
431	1	70	1	5	2	1	1	5	1	45	2	1.5	2	0.77
434	0	61	1	2	2	1	3	51.4286	3	115	3	1.5	2	0.78
435	1	63	1	3	2	1	1	4.60714	1	0	1	1.5	2	0.89
436	0	62	1	3	2	1	2	8.57143	1	15	1	0	1	2.02
437	1	63	1	4	3	1	1	0	1	50	2	0	1	1.15
438	0	66	1	3	2	3	1	51.4286	3	0	1	3	3	1.78
439	1	60	1	3	4	1	1	8.57143	1	20	1	0	1	1.45
440	1	67	1	3	2	1	1	5	1	25	2	0	1	1.15
441	1	73	1	3	2	1	1	0	1	20	1	0	1	1.6
442	0	61	1	4	2	3	3	10.8214	2	35	2	1.5	2	0.92
443	0	71	1	6	1	1	1	51.4286	3	55	2	1.5	2	0.92
448	0	62	1	2	3	2	2	2.14286	1	0	1	0	1	1.15
901	0	66	1	3	2	3	3	25.7143	2	0	1	3	3	0.98
899	0	66	1	3	2	3	1	8.57143	1	55	2	3	3	0.8
900	0	65	1	4	2	1	1	25.7143	2	20	1	0	1	0.84
894	1	63	1	4	2	1	1	8.57143	1	25	2	0	1	1.52
896	1	62	1	3	2	1	1	25.7143	2	60	2	0	1	0.95
491	0	63	1	3	3	3	1	0	1	60	2	0	1	1.13
492	1	62	1	3	2	1	1	0	1	50	2	1.5	2	1.65
494	0	62	1	6	1	1	1	0	1	65	3	0	1	0.98
495	1	60	1	3	2	1	1	25.7143	2	20	1	0	1	1.01
496	1	69	1	3	2	1	1	5	1	45	2	0	1	0.75
497	0	71	1	3	1	2	2	34.7143	3	30	2	0	1	0.83
498	0	65	1	4	1	3	1	0	1	50	2	0	1	0.94
499	1	64	1	3	2	1	1	2.14286	1	80	3	0	1	0.75
500	0	70	1	4	2	1	1	15	2	75	3	0	1	0.89
501	1	65	1	5	1	1	1	0	1	35	2	0	1	1.21
502	1	74	1	2	2	1	1	8.57143	1	25	2	0	1	1.15
503	1	64	1	4	3	1	1	0	1	0	1	0	1	0.91
504	0	62	1	4	2	3	1	0	1	25	2	0	1	1.19
505	0	64	1	2	3	3	3	2.25	1	30	2	0	1	1.1
506	0	66	1	3	2	3	1	25.7143	2	60	2	0	1	0.96
507	1	64	1	4	2	1	1	8.57143	1	20	1	0	1	1.2
508	1	69	1	3	2	1	1	8.57143	1	25	2	0	1	0.98
736	0	60	1	3	2	3	1	0	1	30	2	0	1	0.79
769	0	68	1	3	2	1	3	25.7143	2	30	2	0	1	1.51
891	0	64	1	3	3	1	1	25.7143	2	25	2	0	1	0.86
892	1	65	1	3	1	1	1	0	1	35	2	0	1	0.82
895	1	68	1	4	2	1	1	17.5714	2	25	2	0	1	0.78
902	1	62	1	4	1	1	1	8.57143	1	50	2	6	3	1
903	0	62	1	3	2	1	3	8.57143	1	45	2	6	3	0.86
534	0	63	1	5	1	3	3	25.7143	2	20	1	0	1	0.92
534	1	63	1	5	1	1	1	2.14286	1	55	2	0	1	0.92
525	0	61	1	3	3	1	1	0	1	50	2	0	1	0.98
563	1	60	1	3	2	1	1	8.57143	1	35	2	0	1	0.89
525	1	61	1	4	2	1	1	0	1	60	2	0	1	0.98
565	0	60	1	3	3	3	3	25.7143	2	0	1	0	1	1.2
566	0	76	2	3	3	1	1	25.7143	2	50	2	1.5	2	1.22
567	1	66	1	3	2	3	1	7.46429	1	0	1	12	3	0.78
565	1	60	1	5	3	1	1	25.7143	2	0	1	1.5	2	1.2
569	0	65	1	4	3	1	1	25.7143	2	25	2	0	1	0.78
570	1	65	1	4	2	1	1	0	1	25	2	0	1	1.13
571	1	60	1	4	1	1	1	74.4286	3	0	1	0	1	0.83
572	0	60	1	3	3	3	3	8.57143	1	70	3	0	1	0.95
573	0	60	1	4	2	1	1	15	2	50	2	0	1	0.87
574	1	67	1	3	2	1	1	25.7143	2	105	3	0	1	0.93
575	0	67	1	5	1	1	1	33.9643	3	20	1	0	1	0.93
576	1	67	1	3	2	1	1	55.2857	3	0	1	0	1	0.73
577	1	67	1	3	2	1	1	15	2	35	2	0	1	1.13
579	1	75	2	4	1	1	1	8.57143	1	55	2	1.5	2	1.14
580	0	71	1	3	2	3	1	25.7143	2	65	3	1.5	2	1.25
350	1	62	1	4	2	1	1	8.57143	1	25	2	1.5	2	1.76
351	0	67	1	3	2	2	1	8.57143	1	20	1	0	1	1.15
352	0	61	1	4	2	3	1	0	1	85	3	12	3	1.05
353	0	63	1	3	2	3	3	8.57143	1	50	2	0	1	1.05
354	0	65	1	4	1	3	1	2.14286	1	65	3	0	1	0.8
355	1	62	1	3	2	1	1	2.14286	1	50	2	0	1	0.78
356	0	63	1	4	2	2	3	0	1	70	3	0	1	1.13
357	0	62	1	4	2	3	3	51.4286	3	0	1	3	3	0.84
358	0	66	1	3	1	3	3	8.57143	1	50	2	0	1	1.94
359	0	74	1	3	2	3	3	25.7143	2	50	2	0	1	1.45
360	0	72	1	3	3	2	2	0	1	60	2	0	1	1.45
361	1	67	1	3	1	1	1	35.3571	3	25	2	0	1	1.11
362	0	70	1	4	1	1	1	29.5714	3	0	1	0	1	0.97
363	0	68	1	3	2	2	2	51.4286	3	90	3	0	1	0.98
365	1	71	1	3	2	1	1	12	2	0	1	0	1	1.05
368	0	64	1	3	3	3	3	25.7143	2	70	3	0	1	1.56
371	1	61	1	4	2	1	3	2.14286	1	55	2	0	1	0.8
372	1	61	1	4	1	1	1	15	2	25	2	0	1	0.96
373	1	63	1	3	1	1	1	25.7143	2	25	2	0	1	1.52
374	0	62	1	3	3	3	3	8.57143	1	80	3	3	3	0.91
375	1	69	1	3	2	1	1	18.4286	2	35	2	0	1	1.16
376	0	65	1	4	2	3	3	25.7143	2	65	3	0	1	1.01
377	1	62	1	3	2	1	1	8.57143	1	0	1	0	1	0.84
378	1	68	1	3	2	1	1	8.57143	1	35	2	0	1	1.59
380	1	63	1	4	2	1	1	2.14286	1	55	2	3	3	0.61
381	0	61	1	4	1	1	1	85.7143	3	20	1	12	3	0.72
382	1	67	1	3	2	1	1	0	1	35	2	0	1	1.01
383	0	67	1	3	2	3	3	62.5714	3	45	2	0	1	1.06
384	1	63	1	3	1	1	1	25.7143	2	35	2	12	3	0.72
385	1	62	1	4	1	1	1	27.9643	3	20	1	0	1	0.82
388	1	66	1	3	2	1	1	25.7143	2	0	1	0	1	1.01
389	0	62	1	5	1	2	3	2.14286	1	55	2	0	1	0.92
390	0	63	1	3	2	3	3	25.7143	2	0	1	0	1	0.97
391	0	63	1	4	3	2	3	8.57143	1	30	2	0	1	0.8
392	0	61	1	3	3	2	3	55.2857	3	85	3	3	3	0.74
393	1	78	2	3	4	1	1	34.7143	3	55	2	6	3	0.91
394	0	64	1	3	3	3	3	8.57143	1	50	2	0	1	1.86
400	1	63	1	4	2	1	1	2.14286	1	45	2	120	3	0.75
401	1	66	1	3	1	1	1	25.7143	2	80	3	60	3	1.04
403	1	69	1	3	1	1	1	25.7143	2	55	2	18	3	0.83
404	0	65	1	3	3	1	1	8.57143	1	20	1	0	1	1.04
406	1	69	1	4	2	1	1	51.4286	3	0	1	12	3	0.84
407	0	63	1	4	2	1	3	25.7143	2	0	1	0	1	0.91
409	1	67	1	3	2	1	1	25.7143	2	55	2	0	1	0.82
410	1	62	1	3	2	1	1	0	1	60	2	1.5	2	1.2
411	0	65	1	5	1	3	3	18.4286	2	65	3	1.5	2	1.23
412	1	62	1	4	2	1	1	2.14286	1	0	1	0	1	0.82
413	0	65	1	3	2	3	3	8.57143	1	20	1	0	1	1.08
414	0	61	1	4	2	1	1	51.4286	3	0	1	1.5	2	0.97
415	0	62	1	2	2	3	3	5	1	0	1	1.5	2	0.94
416	0	61	1	3	2	3	1	0	1	25	2	0	1	1.15
417	0	71	1	4	1	3	1	8.57143	1	75	3	0	1	1.01
419	0	62	1	4	2	1	1	25.7143	2	20	1	0	1	1.56
420	0	63	1	4	3	3	1	55.2857	3	25	2	1.5	2	0.96
421	0	68	1	3	1	3	1	8.57143	1	45	2	0	1	1.35
423	0	62	1	5	2	2	2	25.7143	2	70	3	1.5	2	0.86
425	0	74	1	4	2	3	1	8.57143	1	60	2	1.5	2	0.74
426	1	74	1	4	1	1	1	17.25	2	20	1	0	1	1.09
428	0	75	2	4	4	1	1	8.57143	1	45	2	0	1	1.12
429	0	63	1	4	2	1	3	25.7143	2	20	1	0	1	1.05
509	0	69	1	3	2	3	3	2.14286	1	0	1	1.5	2	0.97
510	0	68	1	4	2	1	1	0	1	50	2	1.5	2	0.81
511	1	66	1	3	3	1	1	5	1	0	1	1.5	2	0.78
512	1	66	1	4	1	1	1	0	1	25	2	1.5	2	1.77
513	0	72	1	6	1	1	1	8.57143	1	80	3	0	1	1.15
514	0	64	1	3	3	3	1	0	1	50	2	1.5	2	0.93
515	0	70	1	3	2	3	3	8.57143	1	100	3	0	1	1.09
516	1	68	1	2	3	1	1	0	1	50	2	0	1	1.15
517	0	70	1	3	2	2	2	8.57143	1	50	2	1.5	2	0.96
518	1	62	1	4	1	1	1	8.57143	1	25	2	1.5	2	0.71
519	0	61	1	4	1	3	3	25.7143	2	90	3	1.5	2	0.83
520	0	69	1	3	1	3	3	2.14286	1	65	3	1.5	2	0.73
521	1	69	1	3	2	1	1	8.57143	1	60	2	0	1	1.05
522	0	66	1	3	2	3	3	2.14286	1	35	2	1.5	2	0.89
523	0	73	1	5	1	1	3	0	1	80	3	1.5	2	0.97
524	0	69	1	3	2	3	3	25.7143	2	0	1	1.5	2	0.84
525	1	62	1	5	2	1	1	8.57143	1	45	2	1.5	2	0.98
526	1	66	1	3	1	1	1	12.8571	2	0	1	1.5	2	0.99
527	1	65	1	4	1	1	1	8.57143	1	50	2	0	1	1.38
528	0	69	1	3	3	2	3	25.7143	2	50	2	1.5	2	1.27
529	0	60	1	4	3	1	1	0	1	30	2	1.5	2	0.76
530	0	74	1	3	3	3	1	51.4286	3	50	2	6	3	0.81
531	0	71	1	3	2	1	1	25.7143	2	80	3	0	1	1.01
532	1	67	1	3	2	1	1	0	1	45	2	0	1	1.01
533	1	66	1	2	2	1	1	0	1	50	2	1.5	2	0.72
280	0	67	1	3	3	2	3	74.5714	3	65	3	0	1	1.01
281	1	67	1	3	2	1	1	8.57143	1	35	2	1.5	2	0.82
282	0	66	1	3	3	1	3	38.5714	3	50	2	1.5	2	0.93
283	1	68	1	3	3	1	1	8.57143	1	25	2	1.5	2	1.61
285	1	66	1	3	1	1	1	51.4286	3	50	2	1.5	2	0.91
286	0	68	1	3	4	3	3	25.7143	2	60	2	1.5	2	0.73
287	0	71	1	5	1	1	1	8.57143	1	75	3	1.5	2	0.87
288	0	66	1	5	1	1	3	25.7143	2	85	3	1.5	2	0.94
289	1	69	1	3	2	1	1	8.57143	1	25	2	1.5	2	0.75
290	0	79	2	5	1	1	3	25.7143	2	55	2	1.5	2	1.85
291	1	71	1	4	2	1	1	25.7143	2	60	2	1.5	2	0.75
292	0	66	1	3	2	3	3	48.2143	3	60	2	1.5	2	0.79
293	0	68	1	3	2	2	1	51.4286	3	60	2	0	1	1.15
294	0	77	2	3	3	1	3	0	1	0	1	1.5	2	1.91
295	1	64	1	3	1	1	1	25.7143	2	55	2	1.5	2	0.79
296	0	68	1	5	1	1	1	2.14286	1	30	2	0	1	1.01
297	1	64	1	4	2	1	1	52.8214	3	20	1	0	1	1.05
298	0	66	1	3	3	1	1	54	3	50	2	1.5	2	0.77
299	1	65	1	3	2	1	1	8.57143	1	60	2	0	1	1.38
300	0	72	1	3	2	1	3	25.7143	2	55	2	1.5	2	0.78
302	1	67	1	3	2	1	1	41.3214	3	35	2	1.5	2	0.8
712	1	70	1	4	4	1	1	5	1	85	3	0	1	1.1
770	0	66	1	5	1	2	2	0	1	65	3	1.5	2	1.21
772	0	65	1	4	2	1	1	25.7143	2	35	2	1.5	2	1.3
774	1	69	1	3	2	1	1	0	1	0	1	1.5	2	1.6
776	1	70	1	4	2	1	1	0	1	55	2	0	1	1.15
779	1	67	1	3	2	1	1	25.7143	2	80	3	0	1	1.83
780	1	62	1	4	2	1	1	25.7143	2	45	2	1.5	2	0.83
781	0	65	1	4	2	3	1	8.57143	1	55	2	6	3	0.79
782	1	77	2	4	2	1	1	25.7143	2	80	3	1.5	2	1.6
784	0	66	1	3	2	1	3	0	1	25	2	1.5	2	0.79
785	0	71	1	3	2	1	3	8.57143	1	0	1	1.5	2	1.26
786	1	68	1	3	2	1	1	8.57143	1	20	1	0	1	1.03
787	0	69	1	3	2	1	1	8.57143	1	0	1	0	1	1.14
788	1	68	1	3	2	1	1	25.7143	2	20	1	3	3	1.1
789	0	68	1	3	2	1	1	25.7143	2	20	1	3	3	0.76
790	1	67	1	2	4	1	1	8.57143	1	0	1	0	1	1.49
791	1	69	1	3	2	1	1	5	1	0	1	1.5	2	1.62
792	0	70	1	4	2	3	1	5	1	50	2	0	1	1.08
793	0	62	1	3	2	3	3	25.7143	2	55	2	3	3	0.88
794	1	67	1	3	3	1	1	25.7143	2	20	1	1.5	2	0.8
796	0	67	1	3	3	3	1	8.57143	1	0	1	0	1	1.48
798	0	66	1	4	2	1	3	8.57143	1	20	1	1.5	2	0.68
799	1	67	1	3	2	1	1	0	1	45	2	0	1	1.17
842	0	70	1	3	2	3	1	0	1	25	2	1.5	2	0.95
861	0	66	1	3	2	1	3	8.57143	1	0	1	3	3	0.7
863	1	70	1	3	2	1	1	8.57143	1	0	1	1.5	2	0.79
865	0	69	1	3	2	3	1	0	1	30	2	0	1	1.4
867	1	72	1	2	2	1	1	2.14286	1	25	2	1.5	2	0.96
871	1	67	1	5	1	1	1	10.8214	2	85	3	1.5	2	0.87
872	0	69	1	3	2	3	1	25.7143	2	30	2	0	1	1.51
327	0	71	1	4	2	1	1	14.3214	2	85	3	1.5	2	0.89
801	1	66	1	3	3	1	1	0	1	60	2	0	1	1.18
807	0	71	1	3	3	2	1	0	1	75	3	1.5	2	0.83
809	0	73	1	2	3	2	1	0	1	30	2	3	3	1
811	0	64	1	4	3	2	2	0	1	0	1	1.5	2	1.21
813	1	69	1	3	3	1	3	0	1	45	2	0	1	1.36
815	1	67	1	4	1	1	1	2.14286	1	55	2	1.5	2	0.97
817	0	72	1	4	1	1	1	0	1	55	2	3	3	0.67
819	0	73	1	4	1	2	1	8.57143	1	0	1	1.5	2	0.88
307	0	66	1	4	2	3	3	25.7143	2	90	3	1.5	2	0.99
304	1	68	1	3	3	1	3	8.57143	1	20	1	6	3	1.02
805	0	71	1	3	2	3	3	8.57143	1	0	1	0	1	1.04
804	0	65	1	3	2	1	1	25.7143	2	30	2	1.5	2	0.72
326	0	74	1	5	2	3	1	51.4286	3	85	3	3	3	0.69
325	0	68	1	3	2	2	3	2.14286	1	75	3	1.5	2	0.9
324	0	74	1	3	3	1	3	25.7143	2	85	3	1.5	2	0.93
323	0	64	1	3	2	2	2	8.57143	1	35	2	0	1	0.74
322	1	62	1	5	1	1	1	61.7143	3	55	2	3	3	1.06
321	0	69	1	3	3	3	1	25.7143	2	85	3	0	1	0.82
320	1	65	1	3	3	1	1	8.57143	1	55	2	0	1	0.87
319	1	70	1	3	2	1	1	51.4286	3	55	2	1.5	2	1.21
316	1	68	1	4	2	1	1	8.57143	1	20	1	0	1	1.49
318	0	69	1	3	2	1	1	51.4286	3	0	1	0	1	1.15
317	0	71	1	3	3	1	3	51.4286	3	85	3	0	1	0.95
660	0	68	1	3	2	3	1	5	1	45	2	0	1	1.13
659	1	66	1	3	2	1	1	25.7143	2	25	2	0	1	0.94
658	0	65	1	4	1	1	1	8.57143	1	20	1	0	1	1.11
657	1	67	1	5	2	1	1	25.7143	2	80	3	0	1	0.8
918	0	78	2	5	1	1	1	8.57143	1	35	2	0	1	0.79
336	0	69	1	3	2	2	2	25.7143	2	55	2	0	1	0.7
335	0	64	1	3	1	2	1	8.57143	1	75	3	0	1	0.85
334	0	73	1	4	2	3	3	0	1	70	3	0	1	1.11
331	1	65	1	3	2	1	1	0	1	0	1	0	1	1.22
329	1	63	1	3	3	1	1	51.4286	3	55	2	0	1	1.53
330	1	65	1	5	3	3	3	44.5714	3	55	2	3	3	0.8
846	0	66	1	3	2	1	1	0	1	90	3	0	1	1.42
844	1	66	1	3	2	1	1	8.57143	1	25	2	0	1	0.87
843	1	62	1	3	2	1	1	8.57143	1	35	2	0	1	1.09
879	0	66	1	3	3	2	1	25.7143	2	0	1	0	1	1.09
308	1	61	1	3	3	1	1	55.2857	3	20	1	6	3	0.97
309	1	69	1	3	2	1	1	25.7143	2	55	2	12	3	0.79
310	1	64	1	3	2	1	1	51.4286	3	45	2	0	1	0.97
311	1	76	2	5	3	2	2	57.1786	3	30	2	30	3	0.81
312	1	75	2	3	2	1	1	25.7143	2	55	2	0	1	0.9
313	0	74	1	3	3	3	3	55.2857	3	65	3	0	1	0.72
314	0	69	1	5	1	1	1	2.14286	1	80	3	3	3	0.94
315	1	69	1	4	1	1	1	8.57143	1	55	2	0	1	0.7
306	0	69	1	3	1	3	3	25.7143	2	50	2	0	1	0.89
301	0	67	1	2	2	1	1	8.57143	1	35	2	12	3	1.43
303	0	65	1	2	2	2	3	51.4286	3	60	2	0	1	1.06
332	0	63	1	4	4	2	3	0	1	85	3	0	1	0.89
333	1	73	1	3	2	1	1	25.7143	2	50	2	0	1	0.81
328	1	68	1	3	2	1	1	55.2857	3	20	1	3	3	0.92
348	1	67	1	3	2	1	1	15	2	0	1	0	1	1.09
349	1	66	1	3	1	1	1	15	2	0	1	1.5	2	0.97
693	0	61	1	4	2	3	1	25.7143	2	110	3	0	1	0.76
692	0	63	1	5	1	1	1	8.57143	1	50	2	0	1	1.45
694	1	74	1	6	1	1	1	0	1	0	1	3	3	0.86
695	1	66	1	3	2	1	1	25.7143	2	45	2	0	1	1.01
841	1	65	1	3	2	1	1	25.7143	2	55	2	0	1	1.17
698	0	62	1	4	2	3	1	2.14286	1	55	2	0	1	1.05
697	1	63	1	3	2	1	1	2.14286	1	60	2	0	1	0.94
696	1	61	1	3	2	1	1	11.0357	2	80	3	0	1	0.83
775	1	63	1	3	2	1	1	25.7143	2	25	2	0	1	1.43
771	0	66	1	3	1	1	1	25.7143	2	25	2	0	1	0.72
839	1	64	1	3	2	1	1	0	1	0	1	0	1	1.52
870	1	62	1	4	2	1	1	0	1	80	3	0	1	1.59
825	1	74	1	2	2	1	1	5	1	60	2	3	3	0.76
827	1	66	1	3	2	1	1	5	1	0	1	1.5	2	1.7
829	0	73	1	4	3	2	3	51.4286	3	30	2	3	3	1.06
831	0	68	1	3	1	2	2	5	1	50	2	0	1	0.86
833	0	64	1	3	2	3	1	8.57143	1	35	2	0	1	0.98
837	1	61	1	3	2	1	1	8.57143	1	35	2	1.5	2	1.77
836	1	64	1	5	1	1	1	0	1	60	2	0	1	1.23
820	0	62	1	4	2	3	1	0	1	85	3	0	1	1.15
830	0	69	1	3	2	3	1	25.7143	2	25	2	0	1	1.12
832	0	65	1	3	2	3	3	0	1	20	1	0	1	0.89
834	1	66	1	3	2	1	1	2.14286	1	60	2	0	1	1.49
838	1	66	1	3	2	1	1	0	1	50	2	1.5	2	1.6
840	0	69	1	4	2	1	1	0	1	50	2	0	1	1.1
801	1	64	1	3	2	1	1	0	1	60	2	0	1	1.18
823	1	61	1	3	2	1	1	0	1	85	3	0	1	2
869	0	72	1	3	2	1	1	0	1	25	2	0	1	1.34
868	1	63	1	3	1	1	1	0	1	60	2	0	1	1.56
866	1	62	1	4	1	1	1	5	1	25	2	0	1	0.99
864	1	68	1	3	2	1	1	25.7143	2	35	2	0	1	1.04
862	0	66	1	3	3	1	1	25.7143	2	60	2	0	1	0.91
860	1	68	1	3	2	1	1	5	1	35	2	0	1	1.08
858	1	72	1	3	1	1	1	0	1	70	3	0	1	0.82
859	0	62	1	4	1	3	1	0	1	75	3	0	1	0.88
855	0	71	1	4	2	1	1	5	1	0	1	0	1	1.39
877	1	70	1	3	2	1	1	0	1	110	3	3	3	0.96
875	1	64	1	3	2	1	1	8.57143	1	20	1	0	1	1.5
873	1	65	1	1	4	1	1	0	1	80	3	0	1	1.45
853	0	74	1	3	2	1	1	5	1	35	2	1.5	2	1.8
849	0	76	2	6	1	2	1	12.8571	2	45	2	0	1	1.27
851	0	62	1	3	2	1	1	2.14286	1	20	1	0	1	0.79
847	1	65	1	3	2	1	1	5	1	55	2	0	1	1.57
845	1	70	1	2	4	1	1	5	1	20	1	0	1	1.02
919	0	69	1	3	3	2	2	19.3929	2	20	1	0	1	1.05
920	1	66	1	2	2	1	1	25.7143	2	0	1	0	1	1.12
916	1	60	1	3	2	1	1	8.57143	1	0	1	0	1	0.86
925	0	60	1	3	2	1	1	8.57143	1	55	2	3	3	1.22
922	1	72	1	2	3	1	1	5	1	80	3	0	1	0.96
923	0	65	1	3	3	3	3	0	1	65	3	3	3	0.81
924	0	68	1	4	2	3	3	8.57143	1	55	2	0	1	1.22
927	0	67	1	4	2	3	1	34.7143	3	20	1	9	3	1.2
978	1	63	1	3	2	1	1	8.57143	1	60	2	0	1	1.56
930	1	72	1	2	2	1	1	8.57143	1	35	2	0	1	1.55
933	0	71	1	2	2	1	1	8.57143	1	35	2	0	1	0.96
932	1	67	1	3	2	1	1	0	1	25	2	0	1	1.54
931	0	77	2	5	1	1	1	0	1	25	2	0	1	0.98
934	0	66	1	3	2	1	3	0	1	20	1	0	1	1.54
935	0	71	1	4	2	1	1	0	1	50	2	0	1	1.15
937	0	62	1	3	2	3	1	25.7143	2	30	2	0	1	1.18
940	1	74	1	4	1	1	1	0	1	60	2	0	1	1.15
942	0	78	2	3	2	1	1	0	1	0	1	0	1	1.14
944	0	61	1	3	2	3	1	8.57143	1	35	2	0	1	0.74
948	0	74	1	5	1	1	1	14.3214	2	20	1	0	1	1.11
950	1	64	1	3	2	1	1	0	1	45	2	0	1	1.54
980	0	62	1	3	3	2	1	8.57143	1	55	2	0	1	1.39
979	1	64	1	3	2	1	1	0	1	35	2	0	1	1.06
978	1	69	1	4	2	1	1	0	1	50	2	0	1	1.56
976	1	61	1	3	2	3	1	8.57143	1	35	2	1.5	2	0.68
974	1	75	2	5	2	1	1	0	1	80	3	0	1	1.18
975	0	62	1	4	2	3	1	5	1	50	2	0	1	0.81
973	0	63	1	5	2	1	1	2.14286	1	105	3	0	1	0.93
971	1	60	1	3	2	1	1	8.57143	1	25	2	0	1	0.87
968	1	63	1	4	2	1	1	5	1	80	3	0	1	1.03
965	1	68	1	3	2	1	1	0	1	50	2	0	1	1.75
964	0	70	1	3	2	1	1	8.57143	1	50	2	0	1	1.58
977	0	71	1	4	2	2	1	0	1	50	2	0	1	0.78
581	0	67	1	2	2	1	3	8.57143	1	50	2	0	1	0.93
582	1	60	1	3	3	1	1	25.7143	2	25	2	0	1	0.85
583	1	65	1	4	1	1	1	8.57143	1	20	1	0	1	0.77
584	0	73	1	4	2	2	2	25.7143	2	25	2	0	1	1.14
585	0	70	1	3	2	2	3	2.14286	1	85	3	0	1	0.93
586	0	60	1	4	2	1	1	25.7143	2	50	2	0	1	1.07
587	1	60	1	3	2	1	1	0	1	45	2	0	1	0.86
705	0	68	1	3	2	1	3	25.7143	2	35	2	0	1	0.79
706	1	67	1	3	2	1	1	11.0357	2	35	2	0	1	1.08
707	0	66	1	3	2	3	1	25.7143	2	110	3	0	1	1.24
708	1	65	1	3	1	1	1	5	1	60	2	3	3	0.79
709	0	64	1	5	2	3	1	0	1	25	2	0	1	0.71
710	0	68	1	3	1	1	1	0	1	85	3	0	1	0.84
711	1	61	1	3	2	1	1	0	1	55	2	0	1	0.74
713	1	60	1	4	2	1	1	5	1	55	2	0	1	0.94
714	1	61	1	2	2	1	1	2.14286	1	20	1	0	1	0.95
715	1	72	1	5	1	1	1	2.14286	1	0	1	0	1	1.04
716	0	63	1	3	2	3	3	0	1	50	2	0	1	0.99
717	1	60	1	4	2	1	1	8.57143	1	20	1	1.5	2	0.62
718	1	62	1	3	2	1	1	8.57143	1	25	2	0	1	0.72
733	0	68	1	5	1	3	3	25.7143	2	80	3	0	1	0.79
734	0	65	1	3	2	1	1	7.46429	1	0	1	0	1	1.48
740	0	74	1	4	1	1	1	2.14286	1	65	3	0	1	0.93
742	1	68	1	4	1	1	1	0	1	55	2	0	1	1.03
612	0	63	1	3	2	1	3	0	1	35	2	0	1	0.81
614	1	70	1	3	2	1	1	27.9643	3	0	1	0	1	0.8
615	0	64	1	2	2	1	1	25.7143	2	55	2	1.5	2	0.67
616	1	67	1	3	2	1	1	2.46429	1	20	1	3	3	1.58
617	0	67	1	3	3	3	3	25.7143	2	55	2	0	1	1.3
618	0	80	2	4	1	3	1	8.57143	1	50	2	0	1	0.7
619	0	73	1	2	3	1	1	51.4286	3	85	3	0	1	1.93
620	1	62	1	3	2	2	3	0	1	0	1	0	1	1.17
621	0	63	1	4	1	3	3	8.57143	1	30	2	0	1	0.97
622	0	68	1	2	1	1	3	0	1	50	2	0	1	1.37
623	0	62	1	4	3	3	3	25.7143	2	85	3	0	1	0.75
624	0	70	1	3	1	1	3	0	1	30	2	0	1	1.11
625	0	61	1	4	1	3	1	0	1	65	3	0	1	0.77
626	0	67	1	4	2	1	1	0	1	0	1	0	1	0.91
627	0	63	1	3	2	1	1	25.7143	2	45	2	0	1	1.85
628	1	69	1	3	2	1	1	2.14286	1	55	2	0	1	1.29
629	1	69	1	4	2	1	1	25.7143	2	80	3	0	1	1.27
630	1	74	1	4	3	1	1	0	1	80	3	0	1	1.7
631	1	61	1	4	2	1	1	2.14286	1	55	2	0	1	1.55
632	0	61	1	4	2	3	1	2.14286	1	50	2	0	1	1.46
633	0	70	1	5	2	1	1	8.57143	1	50	2	0	1	1.44
634	1	68	1	3	2	1	1	8.57143	1	60	2	0	1	1.67
635	1	60	1	5	1	1	1	8.57143	1	80	3	0	1	0.72
636	1	66	1	3	2	1	1	51.4286	3	20	1	3	3	1.18
637	1	61	1	4	2	1	1	25.7143	2	50	2	0	1	1.08
638	1	65	1	3	4	1	1	5	1	25	2	0	1	1.47
639	1	61	1	4	2	1	1	0	1	80	3	0	1	0.99
640	0	62	1	4	2	2	3	8.57143	1	50	2	1.5	2	1.24
641	0	63	1	3	2	1	3	8.57143	1	135	3	0	1	0.92
643	0	64	1	4	2	3	1	25.7143	2	50	2	0	1	1.38
644	0	64	1	4	1	3	3	8.57143	1	85	3	0	1	1.02
645	0	74	1	2	2	1	1	8.57143	1	55	2	0	1	0.98
647	0	61	1	4	3	3	3	0	1	45	2	0	1	1.1
648	0	65	1	3	1	2	3	15.3214	2	30	2	1.5	2	0.69
649	1	73	1	5	1	1	1	25.7143	2	105	3	0	1	1.01
650	1	64	1	4	1	1	1	8.57143	1	20	1	3	3	0.88
651	0	61	1	4	2	3	3	0	1	45	2	0	1	1.08
652	1	64	1	3	2	1	1	9	2	55	2	3	3	0.74
654	0	64	1	3	2	2	2	2.14286	1	45	2	0	1	0.8
655	0	61	1	3	2	1	1	25.7143	2	50	2	0	1	0.97
656	0	61	1	4	2	2	1	25.7143	2	70	3	0	1	0.73
459	1	68	1	3	3	1	1	0	1	50	2	0	1	1.15
460	0	66	1	2	3	2	2	25.7143	2	50	2	1.5	2	1.3
487	1	63	1	3	2	1	1	6.42857	1	85	3	0	1	1.08
488	0	75	2	2	3	2	1	25.7143	2	50	2	0	1	1.36
489	1	64	1	3	3	1	1	0	1	20	1	0	1	1.35
462	1	72	1	5	1	1	1	51.4286	3	0	1	0	1	1.51
463	0	61	1	3	3	3	3	5	1	70	3	0	1	1.83
464	0	66	1	3	3	3	3	0	1	30	2	0	1	0.85
465	1	69	1	4	2	1	1	8.57143	1	45	2	0	1	1
466	1	68	1	3	3	1	1	2.25	1	0	1	3	3	1.21
467	1	73	1	5	1	1	1	0	1	60	2	0	1	1.19
468	0	70	1	3	3	2	2	25.7143	2	30	2	0	1	0.91
469	0	62	1	3	2	2	2	25.7143	2	50	2	0	1	1.17
470	1	60	1	3	3	1	1	0	1	60	2	0	1	0.79
471	0	71	1	5	1	2	3	0	1	50	2	0	1	0.85
472	1	73	1	3	2	1	1	0	1	50	2	0	1	1.33
473	0	68	1	3	3	3	1	0	1	0	1	0	1	0.92
474	1	64	1	3	2	1	1	0	1	80	3	1.5	2	1.24
475	0	70	1	3	2	2	2	0	1	0	1	0	1	1.47
477	0	65	1	6	1	1	1	25.7143	2	50	2	0	1	1.15
478	1	64	1	4	2	1	1	5	1	25	2	0	1	0.81
479	1	68	1	3	2	1	1	8.57143	1	35	2	0	1	1.33
480	0	61	1	4	2	3	3	0	1	20	1	0	1	1.1
481	0	69	1	2	3	2	3	2.14286	1	50	2	0	1	0.87
482	1	65	1	3	2	1	1	0	1	25	2	1.5	2	1.27
483	1	63	1	3	3	1	1	8.57143	1	85	3	6	3	1.01
484	0	67	1	4	2	1	1	8.57143	1	0	1	1.5	2	1.29
485	1	71	1	3	3	1	1	0	1	50	2	0	1	1
486	1	66	1	3	2	1	1	25.7143	2	35	2	3	3	0.98
490	1	68	1	4	2	1	1	0	1	0	1	1.5	2	1.24
109	1	70	1	2	3	1	1	8.57143	1	0	1	0	1	1.72
102	1	62	1	3	2	1	2	5	1	60	2	0	1	0.77
110	1	69	1	2	2	1	1	0	1	20	1	33	3	1.28
113	1	68	1	3	2	1	1	0	1	20	1	0	1	0.83
138	1	61	1	3	3	1	1	20.25	2	20	1	0	1	0.98
139	1	70	1	2	3	1	1	27	3	0	1	0	1	1.69
566	1	65	1	3	2	1	1	25.7143	2	55	2	16.5	3	1.22
141	1	60	1	4	2	1	1	39.8571	3	20	1	0	1	1.53
142	0	65	1	4	2	3	1	0	1	141	3	0	1	0.88
143	0	70	1	3	2	3	3	35.5714	3	50	2	0	1	0.91
144	0	66	1	3	2	1	3	27	3	50	2	0	1	0.88
145	1	69	1	4	2	1	1	12.8571	2	25	2	0	1	1.89
147	1	69	1	3	1	1	1	0	1	70	3	0	1	1.15
147	0	70	1	3	2	1	1	8.57143	1	25	2	0	1	1.15
148	1	68	1	3	1	1	1	15	2	80	3	0	1	1.02
149	1	65	1	4	1	1	1	8.57143	1	20	1	0	1	0.82
150	1	65	1	3	2	1	1	0	1	105	3	12	3	1.11
151	1	67	1	4	1	1	1	17.5714	2	20	1	27	3	0.61
152	0	66	1	3	3	3	1	8.57143	1	55	2	3	3	0.85
152	0	66	1	3	3	3	1	25.7143	2	80	3	0	1	0.85
153	1	62	1	2	4	3	1	8.57143	1	0	1	0	1	1.31
154	1	69	1	3	2	1	1	2.14286	1	25	2	0	1	1.63
155	0	64	1	3	2	1	1	8.57143	1	0	1	0	1	1.04
156	1	61	1	5	2	1	1	51.4286	3	20	1	0	1	0.78
157	1	67	1	2	2	1	1	0	1	50	2	0	1	1.55
158	1	74	1	4	2	1	1	25.7143	2	35	2	1.5	2	1.21
159	1	74	1	3	2	1	1	8.57143	1	25	2	0	1	1.42
160	1	67	1	3	2	1	1	8.57143	1	0	1	1.5	2	1.3
163	1	71	1	5	1	1	1	17.5714	2	20	1	0	1	0.7
164	0	67	1	3	4	1	1	52.7143	3	20	1	0	1	0.76
166	1	69	1	3	2	1	1	0	1	25	2	0	1	0.8
167	1	65	1	3	2	1	3	34.7143	3	60	2	0	1	0.89
168	0	65	1	3	3	2	3	25.7143	2	85	3	0	1	0.77
169	1	68	1	3	2	1	1	51.4286	3	60	2	0	1	1
170	0	62	1	4	2	3	3	8.57143	1	30	2	0	1	1.33
171	0	67	1	3	3	3	3	25.7143	2	25	2	0	1	1.43
172	0	66	1	3	3	3	3	8.57143	1	80	3	0	1	0.96
173	0	67	1	3	1	2	2	2.14286	1	45	2	1.5	2	1.3
174	0	74	1	5	2	2	2	33.1071	3	0	1	0	1	0.94
175	0	65	1	3	3	1	1	8.57143	1	20	1	1.5	2	0.64
176	1	69	1	4	1	1	1	47.25	3	55	2	9	3	0.91
177	0	65	1	3	2	1	1	51.4286	3	0	1	3	3	1.52
178	1	71	1	4	1	1	1	25.7143	2	25	2	0	1	0.86
179	1	71	1	3	2	1	1	9	2	25	2	0	1	1
181	0	73	1	6	1	1	1	18.4286	2	55	2	3	3	0.69
182	0	71	1	3	3	2	2	25.7143	2	25	2	0	1	1.1
183	0	61	1	4	1	3	3	8.57143	1	85	3	21	3	0.9
185	1	67	1	3	2	1	1	8.57143	1	35	2	0	1	1.17
186	1	73	1	3	2	1	1	25.7143	2	55	2	0	1	1
187	0	73	1	3	4	1	1	0	1	0	1	0	1	1.66
188	0	71	1	2	3	1	1	8.57143	1	0	1	6	3	1.07
189	0	66	1	4	1	3	3	25.7143	2	0	1	1.5	2	0.66
190	1	75	2	2	2	1	1	51.4286	3	45	2	0	1	1.92
191	0	63	1	4	2	3	1	51.4286	3	0	1	0	1	1.17
192	1	71	1	4	1	1	1	25.7143	2	25	2	0	1	0.84
193	0	70	1	4	2	2	3	25.7143	2	20	1	0	1	1.16
194	0	72	1	4	1	1	1	25.7143	2	55	2	0	1	1.96
195	1	66	1	3	1	1	1	14	2	0	1	0	1	0.9
196	0	63	1	3	2	1	1	25.7143	2	35	2	0	1	0.8
197	0	67	1	3	1	1	1	25.7143	2	25	2	0	1	0.74
198	0	67	1	3	2	3	3	0	1	25	2	0	1	1.76
768	0	61	1	3	2	1	1	0	1	55	2	0	1	0.79
766	1	62	1	3	2	1	1	10.8214	2	25	2	0	1	0.92
762	0	60	1	4	1	3	3	2.14286	1	0	1	0	1	1.08
759	0	63	1	3	3	3	1	14.8571	2	65	3	6	3	1.43
773	0	62	1	4	2	3	3	5	1	35	2	6	3	1.15
778	0	63	1	4	2	3	3	5	1	25	2	0	1	1.09
777	0	68	1	3	2	1	3	0	1	50	2	0	1	0.8
888	0	69	1	4	2	1	1	8.57143	1	65	3	0	1	0.92
887	1	63	1	3	2	1	1	2.14286	1	80	3	0	1	0.75
885	0	60	1	5	1	3	1	8.57143	1	80	3	0	1	0.98
883	0	68	1	3	2	3	1	0	1	50	2	0	1	0.99
886	1	62	1	5	1	1	1	2.14286	1	55	2	0	1	0.75
884	0	61	1	4	3	1	1	5	1	55	2	3	3	1.38
882	1	60	1	4	3	1	1	8.57143	1	55	2	0	1	1.79
881	0	64	1	3	3	1	1	8.57143	1	60	2	0	1	0.84
878	0	68	1	3	2	1	1	8.57143	1	25	2	1.5	2	1.27
876	1	68	1	4	1	1	1	0	1	25	2	0	1	0.88
874	1	60	1	3	2	1	1	5	1	0	1	1.5	2	1.26
852	1	74	1	4	2	1	1	0	1	25	2	0	1	0.79
850	1	69	1	4	2	1	1	8.57143	1	45	2	0	1	1.7
741	1	60	1	4	2	1	1	0	1	60	2	3	3	0.86
739	0	71	1	3	2	1	1	8.57143	1	110	3	0	1	1.09
738	0	64	1	3	2	3	1	0	1	60	2	0	1	0.85
737	0	60	1	3	2	1	1	8.57143	1	50	2	0	1	0.84
344	0	61	1	4	2	3	3	15	2	0	1	0	1	1.01
343	0	65	1	3	3	1	1	25.7143	2	25	2	1.5	2	1.27
342	0	61	1	3	3	3	3	14.3214	2	60	2	1.5	2	1.24
341	0	65	1	3	2	1	1	5	1	60	2	0	1	0.92
340	0	69	1	2	3	3	3	25.7143	2	35	2	0	1	1.47
544	1	63	1	3	2	1	1	5	1	20	1	0	1	1
543	0	66	1	4	3	3	1	0	1	50	2	0	1	1.15
542	0	66	1	5	1	1	1	2.14286	1	20	1	0	1	1.96
541	1	63	1	3	2	1	1	8.57143	1	35	2	0	1	1.13
540	1	73	1	4	1	1	1	2.14286	1	0	1	0	1	2.01
539	1	64	1	3	2	1	1	0	1	80	3	1.5	2	1.28
538	0	65	1	1	1	1	1	8.57143	1	20	1	0	1	0.97
537	1	65	1	3	3	1	1	0	1	25	2	0	1	0.78
589	1	67	1	3	2	1	1	17.5714	2	20	1	0	1	1.96
588	0	67	1	3	2	2	3	8.57143	1	35	2	0	1	1.19
562	1	64	1	3	2	1	1	0	1	50	2	1.5	2	0.64
561	0	61	1	2	2	3	3	8.57143	1	100	3	4.5	3	1.73
560	0	73	1	5	1	1	1	0	1	20	1	0	1	0.9
558	1	63	1	2	2	1	2	8.57143	1	25	2	0	1	1.11
557	0	63	1	5	1	3	2	5	1	65	3	0	1	0.74
556	0	73	1	3	2	3	3	0	1	50	2	0	1	0.96
555	0	73	1	4	2	3	2	0	1	65	3	0	1	1.33
554	1	73	1	6	1	1	1	8.57143	1	20	1	0	1	0.9
553	1	70	1	2	2	1	1	25.7143	2	0	1	0	1	0.94
552	0	61	1	4	2	3	1	0	1	0	1	0	1	1.01
551	1	63	1	3	2	1	1	0	1	20	1	0	1	0.84
550	0	63	1	3	2	2	1	25.7143	2	75	3	0	1	0.89
548	1	65	1	3	3	1	1	8.57143	1	25	2	0	1	1.08
547	1	64	1	3	2	1	1	0	1	35	2	0	1	1.2
546	0	62	1	4	2	3	3	8.57143	1	25	2	0	1	1.8
545	0	69	1	5	1	1	1	5	1	30	2	0	1	0.86
600	1	66	1	3	2	1	1	2.14286	1	80	3	0	1	1.41
599	1	68	1	3	1	1	1	0	1	45	2	0	1	0.91
598	0	68	1	3	2	3	3	5	1	50	2	0	1	0.96
597	1	65	1	3	2	1	1	25.7143	2	25	2	0	1	1.9
662	1	69	1	2	2	1	1	0	1	60	2	0	1	1.15
661	1	71	1	2	2	1	1	25.7143	2	45	2	0	1	1.7
673	0	69	1	2	3	3	1	0	1	50	2	0	1	1.36
672	0	63	1	4	2	1	1	25.7143	2	80	3	1.5	2	0.69
670	0	66	1	3	2	3	1	5	1	30	2	0	1	1.03
669	1	60	1	4	1	1	1	25.7143	2	25	2	0	1	0.89
668	1	62	1	4	2	1	1	8.57143	1	55	2	0	1	0.89
667	1	65	1	4	2	1	1	25.7143	2	0	1	0	1	1.45
666	1	69	1	3	2	1	1	25.7143	2	25	2	3	3	0.98
663	1	69	1	4	2	1	1	0	1	25	2	0	1	0.8
683	0	67	1	6	2	1	1	25.7143	2	0	1	0	1	0.93
682	0	68	1	3	2	1	1	25.7143	2	85	3	0	1	1.1
681	0	70	1	3	3	2	1	8.57143	1	0	1	0	1	1.19
680	0	70	1	3	2	3	1	2.14286	1	25	2	0	1	1.26
679	0	60	1	3	2	3	1	0	1	50	2	0	1	1.11
678	1	68	1	3	2	1	1	25.7143	2	45	2	0	1	1.47
677	0	66	1	6	1	2	2	5	1	135	3	0	1	0.77
676	0	66	1	3	2	1	1	25.7143	2	25	2	0	1	1.88
675	1	66	1	4	1	1	1	0	1	0	1	0	1	0.97
674	1	66	1	3	2	1	1	0	1	20	1	0	1	1.32
688	0	66	1	3	2	1	1	25.7143	2	25	2	0	1	0.71
687	0	68	1	6	1	3	1	25.7143	2	50	2	12	3	1.25
686	0	64	1	5	1	1	1	25.7143	2	35	2	0	1	1.27
685	0	64	1	4	2	2	1	0	1	55	2	0	1	0.75
684	1	73	1	2	2	1	1	5	1	25	2	0	1	1.79
691	1	64	1	4	1	1	1	25.7143	2	60	2	0	1	1.46
690	0	69	1	3	2	1	1	0	1	50	2	0	1	1.24
689	1	65	1	4	1	1	1	0	1	50	2	3	3	0.6
735	0	65	1	4	2	3	3	8.57143	1	55	2	0	1	0.89
687	0	68	1	2	2	1	1	8.57143	1	55	2	0	1	1.25
686	0	64	1	3	1	1	1	34.7143	3	85	3	0	1	1.27
951	0	64	1	3	2	3	3	8.57143	1	85	3	0	1	1.09
953	1	70	1	3	2	1	1	0	1	85	3	0	1	1.24
955	1	62	1	4	2	1	1	0	1	0	1	0	1	1.22
954	1	66	1	3	2	1	1	0	1	60	2	0	1	0.78
957	1	61	1	2	2	1	1	8.57143	1	0	1	0	1	1.13
959	1	68	1	3	2	1	1	8.57143	1	50	2	0	1	0.85
960	0	75	2	4	2	1	1	8.57143	1	50	2	0	1	1
962	0	67	1	3	2	3	3	8.57143	1	50	2	3	3	1.48
954	1	66	1	3	2	1	1	0	1	25	2	0	1	0.78
952	1	71	1	3	2	1	1	8.57143	1	55	2	0	1	1.17
939	0	79	2	3	2	1	1	8.57143	1	35	2	0	1	1.52
938	0	62	1	3	2	1	1	8.57143	1	65	3	6	3	1.63
961	1	72	1	6	1	1	1	0	1	20	1	6	3	0.86
958	1	72	1	3	3	1	1	0	1	80	3	0	1	1.71
941	0	63	1	2	2	1	1	8.57143	1	50	2	0	1	1.28
943	0	69	1	3	2	1	1	8.57143	1	0	1	0	1	0.93
945	1	68	1	3	2	1	1	8.57143	1	50	2	0	1	1.15
611	1	71	1	3	2	1	1	25.7143	2	55	2	0	1	0.84
603	1	70	1	3	2	1	1	0	1	55	2	0	1	1.58
604	1	61	1	4	2	1	1	8.57143	1	55	2	0	1	1.17
605	0	70	1	4	2	3	1	0	1	85	3	0	1	1.16
607	0	70	1	3	2	2	2	5	1	85	3	0	1	1.73
608	1	72	1	2	2	1	1	25.7143	2	0	1	0	1	1.5
609	0	60	1	4	3	1	1	0	1	85	3	0	1	0.88
610	0	64	1	2	2	1	3	8.57143	1	0	1	0	1	0.73
590	0	65	1	3	2	1	1	25.7143	2	20	1	0	1	1.15
591	1	65	1	3	2	1	1	0	1	50	2	0	1	0.84
592	1	70	1	3	3	2	1	0	1	25	2	0	1	1.17
593	0	72	1	2	3	1	3	25.7143	2	75	3	0	1	1.09
594	0	72	1	3	2	3	3	5	1	50	2	0	1	1.15
595	1	71	1	3	3	1	1	0	1	50	2	0	1	1.92
596	0	66	1	3	2	2	2	8.57143	1	50	2	0	1	1.16
4088	0	82	2	6	1	1	1	8.57143	1	65	3	0	1	0.82
4085	1	80	2	6	1	1	1	25.7143	2	20	1	0	1	0.78
4084	1	83	2	6	1	1	1	8.57143	1	80	3	0	1	1.22
2002	1	84	2	6	1	1	1	15	2	35	2	0	1	1.01
4087	1	81	2	6	1	1	1	0	1	0	1	0	1	0.81
4090	0	79	2	6	1	1	1	8.57143	1	55	2	0	1	0.82
4089	1	72	1	4	2	1	1	10.9286	2	55	2	0	1	0.94
4091	1	83	2	6	4	1	1	19.7143	2	50	2	0	1	0.9
4086	1	76	2	6	1	1	1	7.39286	1	80	3	0	1	0.82
1014	1	79	2	4	1	1	2	61.0714	3	55	2	0	1	1.11
1013	0	72	1	6	1	1	1	8.57143	1	55	2	0	1	1.12
1012	1	80	2	4	1	1	1	25.7143	2	20	1	0	1	1.14
1011	0	75	2	4	1	3	1	25.7143	2	50	2	0	1	1.16
1010	0	79	2	6	1	1	1	88.7143	3	101	3	0	1	1.21
1009	1	77	2	5	2	1	1	15	2	56	2	0	1	1.26
1008	1	75	2	6	2	1	1	8.57143	1	20	1	0	1	1.27
1004	1	77	2	6	1	1	3	8.57143	1	25	2	0	1	1.54
1005	1	77	2	6	1	1	1	25.7143	2	20	1	0	1	1.48
1001	0	79	2	6	1	1	1	8.57143	1	36	2	0	1	1.87
1016	1	76	2	4	2	1	1	9.85714	2	36	2	0	1	1.11
1020	0	80	2	6	1	1	1	25.7143	2	55	2	0	1	1.09
1015	1	79	2	6	1	1	1	25.7143	2	55	2	0	1	1.11
1017	1	81	2	6	1	1	1	7.46429	1	20	1	0	1	1.11
1018	0	80	2	5	2	2	1	79.7143	3	25	2	0	1	1.11
1019	1	74	1	6	1	1	1	13.2143	2	60	2	0	1	1.1
1021	0	82	2	6	1	1	1	67.5	3	91	3	7.5	3	1.09
1022	1	84	2	6	1	1	1	0	1	60	2	0	1	1.08
1023	0	86	2	6	1	1	1	0	1	50	2	6	3	1.07
1024	1	80	2	5	1	1	1	35.5714	3	0	1	0	1	1.07
1025	0	82	2	6	1	2	3	54	3	75	3	0	1	1.05
1026	1	64	1	6	1	1	1	77.5714	3	65	3	120	3	1.03
2003	1	82	2	5	1	1	1	30	3	96	3	0	1	1.01
2004	0	69	1	6	4	1	1	8.57143	1	85	3	0	1	1.01
2005	0	86	2	6	1	1	1	59.1429	3	85	3	0	1	1
2006	1	85	2	6	1	1	1	8.57143	1	25	2	0	1	0.99
2007	1	65	1	6	1	1	1	39.5357	3	80	3	0	1	0.98
2008	1	80	2	6	1	1	1	9.85714	2	80	3	0	1	0.98
4005	0	63	1	6	2	3	1	35.3571	3	55	2	0	1	0.86
2012	1	67	1	6	1	1	1	30.9643	3	55	2	0	1	0.94
4030	1	72	1	3	2	1	1	14.1429	2	121	3	30	3	0.78
4032	0	68	1	6	1	1	1	37.8214	3	25	2	0	1	0.77
4033	0	69	1	6	1	2	1	15.3214	2	0	1	0	1	0.77
4031	1	77	2	3	2	1	1	48.8571	3	20	1	0	1	0.78
4029	1	83	2	4	2	1	1	7.25	1	20	1	0	1	0.79
4028	1	77	2	5	1	1	1	12.1071	2	20	1	0	1	0.79
4027	0	63	1	4	2	3	1	77.7857	3	35	2	0	1	0.8
4026	0	82	2	6	1	1	1	55.2857	3	45	2	0	1	0.8
4022	1	81	2	6	1	1	1	25.7143	2	0	1	0	1	0.81
4025	1	73	1	2	2	1	1	47.25	3	20	1	0	1	0.8
3012	1	64	1	3	2	1	1	171	3	25	2	0	1	0.87
3011	0	74	1	4	2	2	1	171	3	25	2	0	1	0.87
4023	0	83	2	6	1	2	1	28.1786	3	20	1	0	1	0.8
4019	1	78	2	6	1	1	1	18.4286	2	0	1	0	1	0.82
4020	1	68	1	4	1	1	1	25.1429	2	60	2	0	1	0.81
4021	1	72	1	5	1	1	1	20.75	2	60	2	6	3	0.81
4059	1	60	1	5	2	1	1	49.7143	3	55	2	1.5	2	0.66
4063	1	81	2	6	1	1	1	49.5	3	20	1	1.5	2	1.62
4064	0	81	2	6	1	1	1	60.3214	3	30	2	1.5	2	1.61
4065	1	68	1	5	1	1	1	2.14286	1	35	2	0	1	1.57
4066	1	70	1	6	1	1	1	37.8214	3	55	2	90	3	1.57
4060	1	64	1	5	2	1	1	70.8214	3	55	2	1.5	2	0.65
4061	1	62	1	3	2	1	1	59.5714	3	55	2	1.5	2	0.65
4062	1	69	1	6	1	1	1	23.6786	2	80	3	1.5	2	0.63
4034	0	68	1	6	1	1	1	11.0357	2	30	2	0	1	0.76
4035	1	77	2	6	1	1	1	9.85714	2	80	3	0	1	0.76
4036	1	63	1	4	2	1	1	65.25	3	55	2	0	1	0.75
4037	1	72	1	5	4	1	1	25.7143	2	45	2	0	1	0.75
4038	1	80	2	6	1	1	1	33.1071	3	56	2	0	1	0.75
4039	1	80	2	5	1	1	1	33.1071	3	55	2	0	1	0.75
4040	1	67	1	5	1	1	1	27.6429	3	55	2	0	1	0.75
4041	1	81	2	3	1	1	1	20.25	2	35	2	0	1	0.75
4042	1	63	1	4	2	1	1	79.8214	3	20	1	0	1	0.75
4043	0	84	2	4	1	2	1	59.1429	3	20	1	0	1	0.74
4044	1	76	2	6	1	1	1	24.8929	2	35	2	0	1	0.74
4045	1	67	1	4	1	1	1	41.8929	3	35	2	6	3	0.73
4046	1	65	1	4	2	1	1	60.1071	3	35	2	12	3	0.73
4047	1	63	1	5	1	1	1	52.2857	3	20	1	120	3	0.72
4048	1	69	1	4	1	1	1	18.75	2	25	2	0	1	0.7
4049	1	70	1	3	1	1	1	60.1071	3	55	2	24	3	0.7
4050	1	79	2	4	1	1	1	19.7143	2	0	1	1.5	2	1.69
4051	0	85	2	6	1	1	1	28.9286	3	30	2	13.5	3	0.69
4052	1	81	2	6	1	1	1	15	2	60	2	1.5	2	1.69
4053	0	85	2	6	1	1	3	35.5714	3	80	3	1.5	2	1.68
4054	1	85	2	6	1	1	1	0	1	45	2	1.5	2	1.08
4055	1	68	1	5	1	1	1	33.1071	3	25	2	1.5	2	0.67
4056	0	81	2	6	1	1	1	41.9643	3	25	2	1.5	2	1.27
4057	1	80	2	6	1	1	1	72.5357	3	25	2	1.5	2	0.96
4058	1	72	1	5	2	1	1	132.964	3	35	2	1.5	2	0.66
4067	1	75	2	4	1	1	1	58.8214	3	80	3	0	1	1.56
4068	1	70	1	5	1	1	1	34.7143	3	55	2	105	3	1.54
4069	1	65	1	4	2	1	1	36.8571	3	20	1	0	1	1.53
4070	1	63	1	6	1	1	1	22.7143	2	55	2	0	1	1.52
4071	1	68	1	3	2	1	1	88.0357	3	55	2	9	3	1.26
4072	1	77	2	2	2	1	1	19.7857	2	55	2	0	1	0.82
4073	1	80	2	5	1	1	1	64.9286	3	80	3	0	1	1.15
4074	1	79	2	5	2	1	1	12.8571	2	56	2	9	3	0.97
4075	1	75	2	4	1	1	1	36.9643	3	91	3	0	1	1.1
4076	1	73	1	4	4	1	1	75.1071	3	56	2	0	1	0.99
4077	1	63	1	5	1	1	1	52.8214	3	35	2	0	1	1.82
4079	1	76	2	6	1	1	1	25.7143	2	45	2	0	1	1
4078	1	71	1	4	1	1	1	42.9643	3	0	1	0	1	1.4
4080	1	79	2	6	1	1	1	8.67857	2	55	2	0	1	0.82
4081	1	82	2	6	1	1	1	10.25	2	45	2	0	1	0.86
4082	1	83	2	6	1	1	1	51.4286	3	80	3	0	1	0.84
4083	0	82	2	6	1	1	3	35.5714	3	50	2	0	2	0.86
3010	1	79	2	6	1	1	1	5	1	55	2	0	1	0.88
3008	1	75	2	6	1	1	1	25.7143	2	80	3	0	1	0.89
2001	0	89	2	6	1	2	1	30.9643	3	35	2	0	1	1.02
3009	1	80	2	6	1	1	1	30.1071	3	55	2	0	1	0.88
3007	1	67	1	6	1	1	1	0	1	0	1	0	1	0.89
3002	0	78	2	3	1	2	1	0	1	0	1	0	1	0.93
2009	1	68	1	6	1	1	1	29.7857	3	55	2	0	1	0.97
4012	1	63	1	4	1	1	1	62.9286	3	55	2	0	1	0.84
4013	1	80	2	3	1	1	1	18.75	2	20	1	0	1	0.84
4014	1	60	1	4	2	1	1	84.8571	3	91	3	0	1	0.84
4015	0	63	1	5	1	3	1	84.8571	3	121	3	0	1	0.83
4016	1	63	1	5	1	1	1	15	2	60	2	0	1	0.83
4017	1	77	2	6	1	1	1	91.5714	3	25	2	0	1	0.82
2011	1	67	1	5	1	1	1	57.1071	3	85	3	0	1	0.95
4018	0	80	2	6	1	1	1	35.5714	3	20	1	0	1	0.82
4011	1	80	2	6	2	1	1	66.8571	3	45	2	12	3	0.84
4010	0	82	2	6	1	1	1	35.5714	3	25	2	0	1	0.84
4009	0	66	1	6	1	2	1	30.0714	3	0	1	0	1	0.85
2010	1	66	1	6	1	1	1	17.4643	2	35	2	0	1	0.96
4007	0	64	1	5	2	3	2	25.7143	2	35	2	0	1	0.85
4008	0	71	1	6	1	3	3	51.4286	3	30	2	0	1	0.85
4006	0	79	2	6	1	1	3	5	1	30	2	0	1	0.86
4003	1	74	1	4	1	1	1	42.9643	3	35	2	0	1	0.86
3003	0	75	2	4	1	1	1	8.57143	1	0	1	0	1	0.92
3004	1	71	1	5	1	1	1	28.1786	3	0	1	0	1	0.92
3005	1	75	2	3	2	1	1	25.7143	2	0	1	0	1	0.9
3006	0	74	1	3	2	3	2	25.7143	2	35	2	0	1	0.9
4004	1	71	1	4	2	1	1	60.1071	3	35	2	0	1	0.86
4002	1	78	2	3	2	1	1	8.57143	1	0	1	0	1	0.86
3002	0	78	2	3	1	2	1	52.7143	3	35	2	0	1	0.93
3007	1	67	1	6	1	1	1	18.4286	2	35	2	0	1	0.89
4001	0	81	2	3	1	1	1	39.2143	3	0	1	0	1	0.87
1002	0	81	2	6	1	1	3	9.85714	2	25	2	0	1	1.87
1003	1	81	2	6	1	1	1	25.7143	2	0	1	0	1	1.87
1007	0	71	1	3	2	1	1	55.2857	3	0	1	0	1	1.29
